# Supplementary material for: Investigation of Indigenous Arbuscular Mycorrhizal Performance Using a Lotus japonicus Mycorrhizal Mutant
Source: Plants (Basel). 2020 May 22;9(5):658. doi: 10.3390/plants9050658 (PMC7284865; doi:10.3390/plants9050658)
Supplement: Supplementary file 1 [file plants-09-00658-s001.zip]

Archive with 1 entries (1 files):
- 0506_Teranishi&Kobae_supple.pdf
